# Supplementary material for: Functional Significance of miR-4693-5p in Targeting HIF1α and Its Link to Rheumatoid Arthritis Pathogenesis
Source: Noncoding RNA. 2024 Apr 10;10(2):22. doi: 10.3390/ncrna10020022 (PMC11053697; doi:10.3390/ncrna10020022)
Supplement: Supplementary file 1 [file ncrna-10-00022-s001.zip]

Archive with 1 entries (1 files):
- ncrna-2927652-supplementary.pdf
